# Supplementary material for: Centrosome Movements Are TUBG1-Dependent
Source: Int J Mol Sci. 2023 Aug 24;24(17):13154. doi: 10.3390/ijms241713154 (PMC10488117; doi:10.3390/ijms241713154)
Supplement: Supplementary file 1 [file ijms-24-13154-s001.zip]

Archive with 5 entries (5 files):
- supplementary_Files.pdf
- Video_S1.avi
- Video_S2.avi
- Video_S3.avi
- Video_S4.avi
